# Supplementary material for: The effect of biochar amendments on phenanthrene sorption, desorption and mineralisation in different soils
Source: PeerJ. 2018 Jun 27;6:e5074. doi: 10.7717/peerj.5074 (PMC6026465; doi:10.7717/peerj.5074)
Supplement: Data S1 [file peerj-06-5074-s002.xlsx]

## Sheet: DOC
	DOC (mg kg-1)
Sand	2.83675
Sand	1.464
Sand	2.64333
S+PB	18.259
S+PB	17.7632
S+PB	18.2902
S+OB	14.1758
S+OB	14.5493
S+OB	13.6132
S+RB	12.4882
S+RB	13.2781
S+RB	13.3176
Witten	42.2386
Witten	48.928
Witten	42.5936
W+PB	58.698
W+PB	61.4626
W+PB	65.5874
W+OB	50.1212
W+OB	53.3213
W+OB	50.0296
W+RB	59.0287
W+RB	57.0419
W+RB	55.6298
Bottrop	41.7809
Bottrop	40.6957
Bottrop	41.34
B+PB	59.8448
B+PB	57.541
B+PB	60.8136
B+OB	50.7317
B+OB	45.5194
B+OB	48.672
B+RB	66.3967
B+RB	60.9375
B+RB	61.23

## Sheet: pH
	pH
Sand	5.42
Sand	5.37
Sand	5.5
S+PB	5.72
S+PB	5.9
S+PB	5.88
S+OB	7.53
S+OB	7.61
S+OB	7.6
S+RB	6.81
S+RB	6.7
S+RB	6.77
Witten	6.55
Witten	6.53
Witten	6.6
W+PB	6.7
W+PB	6.65
W+PB	6.71
W+OB	6.99
W+OB	7.03
W+OB	7.05
W+RB	6.8
W+RB	6.76
W+RB	6.82
Bottrop	6.29
Bottrop	6.32
Bottrop	6.34
B+PB	6.4
B+PB	6.39
B+PB	6.45
B+OB	6.71
B+OB	6.7
B+OB	6.75
B+RB	6.79
B+RB	6.75
B+RB	6.75

## Sheet: Dehydrogenase
	Act (microg INF g-1 soil DW day-1)
Sand	-0.942595
Sand	-0.623449
Sand	-3.14198
S+PB	2.25303
S+PB	-0.332681
S+PB	-0.989725
S+OB	-0.942595
S+OB	-1.26685
S+OB	-0.671
S+RB	-0.643724
S+RB	-1.342
S+RB	0.638532
Witten	86.0906
Witten	72.431
Witten	96.8968
W+PB	136.955
W+PB	112.292
W+PB	111.776
W+OB	105.403
W+OB	102.27
W+OB	104.993
W+RB	74.8438
W+RB	94.2593
W+RB	81.1068
Bottrop	116.82
Bottrop	121.44
Bottrop	127.994
B+PB	117.81
B+PB	143.909
B+PB	127.853
B+OB	122.159
B+OB	134.198
B+OB	116.247
B+RB	95.8523
B+RB	115.522
B+RB	107.008

## Sheet: Microresp test
	µl CO2-C g-1 h-1
S	0.0444465
S	0.0466688
S	0.0726278
S	0.0599685
S+PB	0.083233
S+PB	0.122401
S+PB	0.0889252
S+PB	0.143481
S+OB	0.206886
S+OB	0.220937
S+OB	0.235601
S+OB	0.323927
S+RB	0.123295
S+RB	0.161066
S+RB	0.171971
S+RB	0.198809
W	2.04063
W	0.84006
W	1.63768
W	1.32475
W+PB	1.96684
W+PB	1.91951
W+PB	1.50678
W+PB	1.75965
W+OB	2.9602
W+OB	0.925273
W+OB	0.985024
W+OB	1.69853
W+RB	0.963422
W+RB	0.533609
W+RB	0.850337
W+RB	0.407085
B	0.437251
B	0.448545
B	0.359111
B	0.829384
B+PB	0.43249
B+PB	0.420304
B+PB	0.789424
B+PB	0.398163
B+OB	0.422683
B+OB	1.06737
B+OB	1.16881
B+OB	1.33884
B+RB	0.467042
B+RB	0.440553
B+RB	0.421334
B+RB	0.39223

## Sheet: Isotherms
1 microg g-1	g (DW)	Volume (ml)	Co (Be ml-1)	Ce (Be ml-1)	qe (Be g-1)	foc	logkd	logkoc		Freundlich model		N	r2	r				Kd	Koc
Sand	0.696721	7	224	215.333	97.1216	0.0006	-0.345796	2.87605		Sand	NoBC	2.78	0.12	0.34641			Sand	-0.0509056	3.17094
Sand	0.721311	7	224	187.967	359.392	0.0006	0.281487	3.50334			PBC	1.06	0.48	0.69282	*I removed 2 outlayers			-0.00547791	3.21637
Sand	0.713115	7	224	223.333	16.3602	0.0006	-1.13517	2.08668			OBC	0.76	0.7	0.83666				-0.300798	2.92105
S+PB	0.688525	7	224	156.983	691.503	0.0048	0.64394	2.9627			RBC	0.41	0.8	0.894427	*I removed one outlayer		SPB	0.809275	3.12803
S+PB	0.696721	7	224	150	753.529	0.0048	0.701009	3.01977		Witten	NoBC	0.73	0.76	0.87178				0.839793	3.15855
S+PB	0.696721	7	224	151.667	736.784	0.0048	0.68645	3.00521			PBC	0.71	0.78	0.883176				0.824033	3.14279
S+OB	0.696721	7	224	34.1333	1917.65	0.0043	1.74959	4.11612			OBC	0.99	0.68	0.824621			SOB	1.67659	4.04313
S+OB	0.737705	7	224	34.9	1803.84	0.0043	1.71337	4.0799			RBC	0.63	0.86	0.927362				1.65967	4.0262
S+OB	0.704918	7	224	33.3333	1903.29	0.0043	1.75663	4.12316		Bottrop	NoBC	0.71	0.65	0.806226				1.68004	4.04657
S+RB	0.696721	7	224	53.9	1719.05	0.0028	1.5037	4.05654			PBC	0.87	0.72	0.848528			SRB	1.41817	3.97101
S+RB	0.680328	7	224	48.3333	1817.75	0.0028	1.57529	4.12813			OBC	0.65	0.86	0.927362				1.44258	3.99542
S+RB	0.688525	7	224	50	1779.17	0.0028	1.55125	4.10409			RBC	0.56	0.9	0.948683				1.42098	3.97382
Witten	0.710145	7	224	16.7833	2052.42	0.0216	2.08739	3.75293									W	2.07736	3.74291
Witten	0.688406	7	224	16.8	2117.07	0.0216	2.10042	3.76597										2.06141	3.72696
Witten	0.688406	7	224	18.8333	2096.39	0.0216	2.04654	3.71209										2.04418	3.70973
W+PB	0.652174	7	224	15.9	2244.34	0.0258	2.14969	3.73807									WPB	2.15903	3.74741
W+PB	0.688406	7	224	14.0667	2144.86	0.0258	2.18321	3.77159										2.14673	3.73511
W+PB	0.688406	7	224	15.5	2130.28	0.0258	2.13811	3.72649										2.13897	3.72735
W+OB	0.652174	7	224	12.3667	2282.26	0.0253	2.26611	3.86299									WOB	2.30061	3.89749
W+OB	0.710145	7	224	10.8	2111.4	0.0253	2.29115	3.88803										2.27835	3.87523
W+OB	0.652174	7	224	12.1667	2284.41	0.0253	2.2736	3.87048										2.28731	3.88419
W+RB	0.688406	7	224	13.35	2152.15	0.0238	2.20739	3.83081									WRC	2.18445	3.80787
W+RB	0.695652	7	224	13.3333	2129.9	0.0238	2.20342	3.82684										2.16365	3.78708
W+RB	0.695652	7	224	12.8833	2134.42	0.0238	2.21925	3.84268										2.16657	3.79
Bottrop	0.75	7	224	9.88333	2007.76	0.0266	2.30781	3.88293									B	2.34167	3.91679
Bottrop	0.708333	7	224	9.83333	2126.35	0.0266	2.33493	3.91005										2.31217	3.88729
Bottrop	0.75	7	224	9.08333	2015.22	0.0266	2.34608	3.9212										2.31584	3.89096
B+PB	0.7	7	224	9.78333	2152.17	0.0308	2.34239	3.85384									BPB	2.28532	3.79677
B+PB	0.7	7	224	9.28333	2157.17	0.0308	2.36618	3.87763										2.31587	3.82732
B+PB	0.7	7	224	9.16667	2158.33	0.0308	2.37191	3.88336										2.32398	3.83543
B+OB	0.691667	7	224	7.8	2198.17	0.0303	2.44997	3.96852									BOB	2.44752	3.96607
B+OB	0.7	7	224	7.08333	2179.17	0.0303	2.48805	4.00661										2.43926	3.95782
B+OB	0.691667	7	224	7.16667	2204.58	0.0303	2.48801	4.00657										2.44592	3.96448
B+RB	0.766667	7	224	7.9	1982.22	0.0288	2.39952	3.94013									BRC	2.34234	3.88294
B+RB	0.733333	7	224	8.18333	2069.61	0.0288	2.40296	3.94357										2.33045	3.87106
B+RB	0.733333	7	224	8.13333	2070.09	0.0288	2.40572	3.94633										2.3434	3.884
2 microg g-1	g (DW)	Volume (ml)	Co (Be ml-1)	Ce (Be ml-1)	qe	foc	logkd	logkoc
Sand	0.696721	7	250	232	181.015	0.0006	-0.107775	3.11407
Sand	0.721311	7	250	237.967	116.94	0.0006	-0.308554	2.91329
Sand	0.713115	7	250	240	98.3245	0.0006	-0.387549	2.8343
S+PB	0.688525	7	250	150.317	1013.62	0.0048	0.828867	3.14763
S+PB	0.696721	7	250	137.083	1134.65	0.0048	0.917876	3.23664
S+PB	0.696721	7	250	151.667	988.128	0.0048	0.813923	3.13268
S+OB	0.696721	7	250	40.8	2102.01	0.0043	1.63218	3.99871
S+OB	0.737705	7	250	38.2333	2009.59	0.0043	1.63697	4.0035
S+OB	0.704918	7	250	39.1667	2093.79	0.0043	1.60816	3.97469
S+RB	0.696721	7	250	78.9	1719.22	0.0028	1.33825	3.8911
S+RB	0.680328	7	250	65	1903.67	0.0028	1.46668	4.01952
S+RB	0.688525	7	250	73.3333	1796.28	0.0028	1.38907	3.94191
Witten	0.710145	7	250	20.1167	2266.16	0.0216	2.05173	3.71728
Witten	0.688406	7	250	18.4667	2354.5	0.0216	2.10551	3.77106
Witten	0.688406	7	250	21.5	2323.65	0.0216	2.03373	3.69928
W+PB	0.652174	7	250	15.9	2512.85	0.0258	2.19877	3.78715
W+PB	0.688406	7	250	17.4	2365.34	0.0258	2.13335	3.72173
W+PB	0.688406	7	250	16.5	2374.5	0.0258	2.15809	3.74647
W+OB	0.652174	7	250	14.0333	2532.89	0.0253	2.25646	3.85333
W+OB	0.710145	7	250	12.4667	2341.56	0.0253	2.27376	3.87064
W+OB	0.652174	7	250	13.8333	2535.03	0.0253	2.26306	3.85994
W+RB	0.688406	7	250	15.0167	2389.58	0.0238	2.20175	3.82517
W+RB	0.695652	7	250	14.6667	2368.21	0.0238	2.20809	3.83151
W+RB	0.695652	7	250	17.8833	2335.84	0.0238	2.11599	3.73942
Bottrop	0.75	7	250	9.88333	2241.24	0.0266	2.35559	3.9307
Bottrop	0.708333	7	250	11.5	2357.11	0.0266	2.31168	3.8868
Bottrop	0.75	7	250	10.75	2233.16	0.0266	2.31751	3.89263
B+PB	0.7	7	250	13.1167	2369	0.0308	2.25674	3.76819
B+PB	0.7	7	250	11.6167	2384	0.0308	2.31222	3.82367
B+PB	0.7	7	250	10.8333	2391.83	0.0308	2.34397	3.85542
B+OB	0.691667	7	250	7.8	2451.35	0.0303	2.49731	4.01587
B+OB	0.7	7	250	8.75	2412.67	0.0303	2.44049	3.95905
B+OB	0.691667	7	250	8.83333	2440.89	0.0303	2.44142	3.95998
B+RB	0.766667	7	250	9.56667	2195.41	0.0288	2.36076	3.90136
B+RB	0.733333	7	250	9.85	2292.5	0.0288	2.36687	3.90748
B+RB	0.733333	7	250	11.4667	2277.07	0.0288	2.29794	3.83855
5 microg g-1	g (DW)	Volume (ml)	Co (Be ml-1)	Ce (Be ml-1)	qe	foc	log kd	logkoc
Sand	0.688525	7	301	275	252.472	0.0006	-0.0371191	3.18473
Sand	0.729508	7	301	286.633	126.661	0.0006	-0.354685	2.86716
Sand	0.704918	7	301	275	246.601	0.0006	-0.0473383	3.17451
S+PB	0.696721	7	301	197.167	1031.5	0.0048	0.718635	3.03739
S+PB	0.672131	7	301	207.85	957.973	0.0048	0.663603	2.98236
S+PB	0.672131	7	301	199.983	1039.9	0.0048	0.715998	3.03476
S+OB	0.745902	7	301	50.9667	2335.52	0.0043	1.50812	3.87465
S+OB	0.672131	7	301	52.7333	2573.46	0.0043	1.64021	4.00674
S+OB	0.680328	7	301	54.3167	2526.16	0.0043	1.60529	3.97183
S+RB	0.803279	7	301	66.3667	2034.5	0.0028	1.48651	4.03935
S+RB	0.696721	7	301	87	2138.35	0.0028	1.39056	3.9434
S+RB	0.688525	7	301	88.3333	2150.25	0.0028	1.38636	3.93921
Witten	0.702899	7	301	23.5333	2751.61	0.0216	2.0679	3.73345
Witten	0.681159	7	301	25	2824.35	0.0216	2.05298	3.71852
Witten	0.681159	7	301	23.75	2837.2	0.0216	2.07723	3.74277
W+PB	0.644928	7	301	21.0833	3025.53	0.0258	2.15686	3.74524
W+PB	0.695652	7	301	18.3333	2832.59	0.0258	2.18894	3.77732
W+PB	0.681159	7	301	20.4167	2871.45	0.0258	2.14812	3.7365
W+OB	0.623188	7	301	13.4333	3217	0.0253	2.37927	3.97615
W+OB	0.695652	7	301	16.1167	2854.9	0.0253	2.24832	3.84519
W+OB	0.688406	7	301	15.05	2895.8	0.0253	2.28423	3.88111
W+RB	0.688406	7	301	20.0333	2845.12	0.0238	2.15235	3.77577
W+RB	0.695652	7	301	20	2815.82	0.0238	2.14858	3.772
W+RB	0.695652	7	301	18.7167	2828.74	0.0238	2.17936	3.80279
Bottrop	0.741667	7	301	13.1667	2705.62	0.0266	2.31279	3.88791
Bottrop	0.75	7	301	15.5	2653.78	0.0266	2.23353	3.80865
Bottrop	0.75	7	301	15	2658.44	0.0266	2.24854	3.82365
B+PB	0.708333	7	301	12.85	2836.07	0.0308	2.34381	3.85526
B+PB	0.675	7	301	13.25	2971.98	0.0308	2.35083	3.86228
B+PB	0.683333	7	301	12.6667	2941.71	0.0308	2.36594	3.87739
B+OB	0.683333	7	301	10.2833	2966.12	0.0303	2.46006	3.97861
B+OB	0.8	7	301	10.1167	2535.02	0.0303	2.39894	3.9175
B+OB	0.7	7	301	11.4167	2884.17	0.0303	2.40248	3.92104
B+RB	0.733333	7	301	13.4667	2733.5	0.0288	2.30746	3.84807
B+RB	0.75	7	301	13.6833	2670.73	0.0288	2.29044	3.83105
B+RB	0.741667	7	301	12.85	2708.61	0.0288	2.32384	3.86445
10 microg g-1	g (DW)	Volume (ml)	Co (Be ml-1)	Ce (Be ml-1)	qe	foc	log kd	logkoc
Sand	0.721311	7	333	275.833	534.212	0.0006	0.287067	3.50892
Sand	0.737705	7	333	266.333	609.91	0.0006	0.35984	3.58169
Sand	0.721311	7	333	266.667	620.629	0.0006	0.366863	3.58871
S+PB	0.713115	7	333	153.583	1706.08	0.0048	1.04566	3.36441
S+PB	0.688525	7	333	150.583	1796.64	0.0048	1.07669	3.39544
S+PB	0.688525	7	333	150	1802.4	0.0048	1.07976	3.39852
S+OB	0.680328	7	333	44	2883.61	0.0043	1.81648	4.18302
S+OB	0.737705	7	333	48.75	2615.54	0.0043	1.64811	4.01464
S+OB	0.696721	7	333	49.1667	2765.33	0.0043	1.75008	4.11661
S+RB	0.713115	7	333	100.25	2214.65	0.0028	1.34422	3.89706
S+RB	0.737705	7	333	98.9167	2153.12	0.0028	1.3378	3.89064
S+RB	0.737705	7	333	95.8333	2181.54	0.0028	1.35725	3.91009
Witten	0.695652	7	333	23.8333	3017.22	0.0216	2.10242	3.76797
Witten	0.862319	7	333	25	2424.86	0.0216	1.98675	3.65229
Witten	0.702899	7	333	28.1667	2944.19	0.0216	2.01923	3.68478
W+PB	0.710145	7	333	22	2973.2	0.0258	2.1308	3.71918
W+PB	0.818841	7	333	21.4167	2583.37	0.0258	2.08143	3.66981
W+PB	0.724638	7	333	22.5	2909.04	0.0258	2.11157	3.69995
W+OB	0.746377	7	333	14.5	2897.2	0.0253	2.30061	3.89749
W+OB	0.65942	7	333	16.3333	3260.34	0.0253	2.30019	3.89707
W+OB	0.717391	7	333	14.1667	3017.41	0.0253	2.32837	3.92525
W+RB	0.695652	7	333	20.3333	3051.43	0.0238	2.17629	3.79972
W+RB	0.753623	7	333	22.5	2797.15	0.0238	2.09453	3.71796
W+RB	0.717391	7	333	20.8333	2954.22	0.0238	2.15168	3.77511
Bottrop	0.708333	7	333	12.5	3072	0.0266	2.39051	3.96563
Bottrop	0.725	7	333	12.8333	2998.25	0.0266	2.36853	3.94365
Bottrop	0.725	7	333	13.3333	2993.56	0.0266	2.35125	3.92637
B+PB	0.658333	7	333	20.4167	3223.54	0.0308	2.19835	3.7098
B+PB	0.666667	7	333	18.6667	3201.1	0.0308	2.23423	3.74568
B+PB	0.666667	7	333	19.5	3192.6	0.0308	2.21411	3.72556
B+OB	0.741667	7	333	12.1667	2936.99	0.0303	2.38273	3.90129
B+OB	0.716667	7	333	11.3333	3047.35	0.0303	2.42956	3.94812
B+OB	0.725	7	333	10.6667	3018.57	0.0303	2.45177	3.97033
B+RB	0.758333	7	333	14.25	2853.76	0.0288	2.3016	3.84221
B+RB	0.816667	7	333	14.5	2647.84	0.0288	2.26152	3.80213
B+RB	0.758333	7	333	12.9167	2865.71	0.0288	2.34608	3.88669

## Sheet: Desorption
	% water	%Ethanol
Sand	87.5255	2.64816
Sand	101.165	2.89668
Sand	95	3.03403
S+PB	53.2109	48.6859
S+PB	43.9043	45.1578
S+PB	48.3343	48.7583
S+OB	15.4029	80.2396
S+OB	13.8165	77.0791
S+OB	14.2311	75.9428
S+RB	13.047	83.5959
S+RB	14.1028	79.012
S+RB	13.5664	83.2718
Witten	9.83154	85.6281
Witten	9.3462	91.1004
Witten	9.7058	89.0236
W+PB	8.13917	89.7569
W+PB	8.86573	86.3126
W+PB	8.54457	86.9578
W+OB	6.64834	84.0158
W+OB	5.45759	80.6841
W+OB	5.7806	80.8284
W+RB	6.54516	84.9231
W+RB	7.43887	88.2195
W+RB	7.26922	85.0658
Bottrop	5.01064	93.821
Bottrop	5.47336	95.8976
Bottrop	5.34859	93.8508
B+PB	5.4632	93.0619
B+PB	5.3709	92.7006
B+PB	5.35032	92.0676
B+OB	4.05013	92.8957
B+OB	4.04791	90.3324
B+OB	3.86925	92.1137
B+RB	4.64727	89.8365
B+RB	4.48074	91.4724
B+RB	4.60632	91.2061

## Sheet: Mineralization
	% 0-6 days	% 6-14 days	% 14-29 days	%Total mineralized
Sand	0.059952	0.0799361	0.19984	0.339728
Sand	0.0799361	0.0999201	0.039968	0.219824
Sand	0.0999201	0	0.179856	0.279776
S+PB	0.159872	0.039968	0.219824	0.419664
S+PB	0.119904	0.019984	0.19984	0.339728
S+PB	0.119904	0	0.179856	0.29976
S+OB	0.159872	0.039968	0.0999201	0.29976
S+OB	0.139888	0.039968	0.0999201	0.279776
S+OB	0.059952	0	0.139888	0.19984
S+RB	0.019984	0.119904	0.879297	1.01918
S+RB	0.119904
S+RB	0.0799361	0.019984	0.739408	0.839329
Witten	1.73861	3.11751	9.03277	13.8889
Witten	1.85851	3.31735	8.81295	13.9888
Witten	1.8785	2.83773	9.57234	14.2886
W+PB	2.63789	3.05755	9.89209	15.5875
W+PB	2.43805	2.63789	8.89289	13.9688
W+PB	2.07834	3.65707	9.77218	15.5076
W+OB	1.91847	2.63789	7.63389	12.1902
W+OB	2.31815	2.89768	7.89369	13.1095
W+OB	2.05835	3.19744	7.47402	12.7298
W+RB	2.71783	2.11831	7.21423	12.0504
W+RB	2.73781	2.11831	7.13429	11.9904
W+RB	2.07834	2.63789	7.59392	12.3102
Bottrop	2.91767	3.25739	7.89369	14.0687
Bottrop	3.4972	2.61791	7.39408	13.5092
Bottrop	3.73701	3.33733	8.45324	15.5276
B+PB	3.15747	3.47722	7.57394	14.2086
B+PB	2.27818	3.3773	6.95444	12.6099
B+PB	2.85771	3.61711	7.69384	14.1687
B+OB	3.57714	3.09752	6.13509	12.8098
B+OB	3.33733	2.83773	6.43485	12.6099
B+OB	2.75779	2.8777	6.53477	12.1703
B+RB	3.33733	2.89768
B+RB	3.05755	3.15747	5.33573	11.5508
B+RB	3.57714	3.21743	6.69464	13.4892
